# Supplementary material for: Investigating effects of preoperative inflammatory biomarkers on predicting survival outcomes of intrahepatic cholangiocarcinoma after curative resection
Source: World J Surg Oncol. 2020 Oct 23;18:272. doi: 10.1186/s12957-020-02053-w (PMC7585228; doi:10.1186/s12957-020-02053-w)
Supplement: Supplementary file 1 — Additional file 1. [file 12957_2020_2053_MOESM1_ESM.xlsx]

## Sheet: Sheet1
SII group(0 as SII-low group,1 as SII-high group)	RFS	RFS time	OS	OS time
0	0	80	0	80
0	0	75	0	75
0	0	71.8	0	71.8
0	0	71.6	0	71.6
0	1	60.4	0	76.5
0	0	57.1	0	57.1
0	0	56	0	56
0	0	55.8	0	55.8
0	0	55.7	0	55.7
0	0	55	0	55
0	0	53.6	0	53.6
0	0	52.5	0	52.5
0	0	51.1	0	51.1
1	0	50.8	0	50.8
0	0	50.4	0	50.4
0	0	49.7	0	49.7
0	0	49.7	0	49.7
0	0	47.8	0	47.8
0	0	47.8	0	47.8
0	0	47.6	0	47.6
0	0	45.5	0	45.5
1	0	42	0	42
0	1	41.6	1	53.8
0	0	38.5	0	38.5
0	0	37.8	0	37.8
0	0	37.5	0	37.5
0	0	31.9	0	31.9
0	0	31.7	0	31.7
0	1	31.7	0	52.9
1	1	30.5	0	76
1	1	30.4	1	51.7
0	1	30.3	1	54.7
0	0	27.5	0	27.5
0	0	27	0	27
0	0	27	0	27
0	1	26.2	1	38.3
0	0	25.8	0	25.8
1	0	24.4	0	24.4
0	1	24.3	1	26.4
0	1	24.2	1	27.2
0	1	23.4	0	53.7
0	1	22.9	1	32
0	1	22.6	1	22.6
0	1	19.5	1	22.6
0	1	19.2	1	23.3
0	1	18.5	1	19.6
0	1	18.4	1	27.5
0	1	18.2	1	21.2
0	1	17.8	1	28.9
0	1	17.3	1	28.3
0	1	17.3	1	20.4
0	1	16.7	1	24.9
0	1	16.4	1	20.5
0	1	15.4	1	17.4
0	1	14.9	1	19
1	1	14.9	1	20.9
0	1	14.6	1	23.7
1	1	14.2	1	14.2
0	1	14.1	1	15.1
1	1	13.8	1	15.8
0	1	13.7	0	49
0	1	13.5	1	49
1	1	13.3	1	26.8
0	1	13.1	1	26.3
0	1	13	1	25.2
0	1	12.4	0	37.6
0	1	11.7	1	16.8
1	1	10.5	1	14.6
0	1	10.3	1	15.4
1	1	10.2	1	14.3
1	1	9.9	1	10.9
0	1	9.9	0	27
0	1	9.6	1	13.7
0	1	9.3	1	22.5
0	1	9.3	1	10.3
1	1	9.1	1	11.1
0	1	9	1	23.2
0	1	9	0	26.1
0	1	8.9	1	18
0	1	8.8	1	9.9
0	1	7.7	1	20.3
1	1	7.3	1	9.4
1	1	7	1	10.1
0	1	6.9	1	8.9
0	1	6.8	1	17.9
0	1	6.8	1	8.8
0	1	6.7	1	8.8
0	1	6.6	1	9.5
0	1	6.5	1	10.6
0	1	6.4	1	11.5
0	1	6.2	1	7.2
0	1	6.2	1	8.1
1	1	5.8	1	8.8
1	1	5.7	1	10.7
0	1	5.7	1	7.6
0	1	5.5	1	7.6
0	1	5	1	7
0	1	4.9	1	29.3
1	1	4.8	1	7.8
0	1	4.8	1	20
1	1	4.7	1	5.7
0	1	4.5	1	16.7
0	1	4.2	1	5.2
1	1	4.2	1	5.2
1	1	4.2	1	5.2
0	1	4.1	1	11.2
0	1	3.9	1	4.9
0	1	3.9	1	6.9
1	1	3.8	1	4.8
1	1	3.7	1	18.9
1	1	3.6	1	9.8
0	1	3.5	1	5.5
0	1	3.3	1	4.3
1	1	3.3	1	4.3
0	1	3.2	1	5.2
0	1	3	1	5
1	1	2.9	1	15.1
1	1	2.9	0	39.2
1	1	2.9	1	5.9
1	1	2.8	1	14
0	1	2.6	1	4.6
1	1	2.3	1	2.3
1	1	2.3	1	7.4
0	1	2.3	1	6.3
0	1	2.3	1	21.6
1	1	2.2	1	3.3
0	1	2.2	1	7.3
1	1	2	1	6.1
